# Supplementary material for: Staphylococcus aureus surgical site infection rates in 5 European countries
Source: Antimicrob Resist Infect Control. 2023 Sep 19;12:104. doi: 10.1186/s13756-023-01309-w (PMC10507841; doi:10.1186/s13756-023-01309-w)
Supplement: Supplementary file 2 — Additional file 2. A list of all procedure specific incidences. [file 13756_2023_1309_MOESM2_ESM.xlsx]

## Sheet: Tabelle1
	Procedure per Medical Field (incl. Subgroups)	SSI (n)	% (over total cohort of cases / over total cases)	% (n=procedure group)	Cohort (N)	Incidence	Incidence 95% CI (lower endpoint)	Incidence 95% CI (upper endpoint)
DER	Dermatological surgery	87	0.113874	1	17289	0.0050321	0.00408055	0.00620554
DER01	Incision and excision of skin and subcutaneous tissue	29	0.0379581	0.333333	9483	0.0030581	0.00212631	0.00439822
DER02	Wound Debridement	28	0.0366492	0.321839	4496	0.00622776	0.00430495	0.00900938
DER03	Excision and reconstruction of sinus pilonidalis: Excision	2	0.0026178	0.0229885	312	0.00641026	0.0016103	0.0255179
DER04	Excision of nail bed	0			135
DER05	Autograft of skin to head or neck	11	0.0143979	0.126437	860	0.0127907	0.00711032	0.0230091
DER06	Local flap of skin and subcutaneous tissue	7	0.0091623	0.0804598	928	0.0075431	0.00360608	0.0157784
DER07	Facial plastic surgery	10	0.013089	0.114943	1046	0.00956023	0.00515917	0.0177156
DER08	Temporary soft tissue coverage	0			1
DER09	Other burn or chemical burn operations	0			28
ENT	Ear, nose and throat surgery	15	0.0196335	1	10779	0.00139159	0.000839233	0.00230751
ENT01	Surgery on middle ear and inner ear	8	0.0104712	0.533333	2624	0.00304878	0.00152628	0.00609001
ENT02	Operations on mastoid	0			161
ENT03	Operations on the nose	2	0.0026178	0.133333	2583	0.000774293	0.000193748	0.00309438
ENT04	Operations on the nasal sinuses	0			1046
ENT05	Operations on the tongue	1	0.0013089	0.0666667	245	0.00408163	0.000577239	0.0288611
ENT06	Operations on the salivary gland and salivary duct	1	0.0013089	0.0666667	927	0.00107875	0.000152112	0.0076503
ENT07	Operations at the mouth	1	0.0013089	0.0666667	1110	0.000900901	0.000127012	0.00639014
ENT08	Operations on the pharynx	1	0.0013089	0.0666667	384	0.00260417	0.000367757	0.0184407
ENT09	Tonsillectomy	0			868
ENT10	Operations on the larynx	1	0.0013089	0.0666667	831	0.00120337	0.000169705	0.00853304
GYN	Gynaecological surgery	121	0.158377	1	25467	0.00475125	0.00397748	0.00567554
GYN01	Surgery on ovary and fallopian tubes	1	0.0013089	0.00826446	3865	0.000258732	3.64539e-05	0.00183636
GYN02	Open surgery of ovary and fallopian tubes	5	0.0065445	0.0413223	401	0.0124688	0.00521832	0.0297934
GYN03	Surgery on uterus and cervix uteri	4	0.0052356	0.0330579	4445	0.000899888	0.000337887	0.00239665
GYN04	Open surgery on uterus and cervix uteri	14	0.0183246	0.115702	1057	0.013245	0.00787168	0.0222863
GYN05	Surgery on vagina and recto-uterine pouch	4	0.0052356	0.0330579	988	0.00404858	0.0015225	0.0107659
GYN06	Surgery on vulva	3	0.0039267	0.0247934	574	0.00522648	0.00169062	0.0161575
GYN07	Vaginal delivery	0			26
GYN08	Caesarean section	68	0.0890052	0.561983	8145	0.00834868	0.00658907	0.0105782
GYN09	Other obstetric operations	1	0.0013089	0.00826446	937	0.00106724	0.000150487	0.00756873
GYN10	Breast excision and resection	15	0.0196335	0.123967	3538	0.00423968	0.00255868	0.00702507
GYN11	Plastic surgery of breast augmentation and reduction	6	0.0078534	0.0495868	1031	0.00581959	0.00262058	0.0129237
GYN12	Breast surgery	0			460
HCTH	Heart and cardiothoracic surgery	78	0.102094	1	9927	0.00785736	0.00629904	0.00980118
HCTH01	Operations on the trachea	3	0.0039267	0.0384615	1037	0.00289296	0.000934552	0.00895533
HCTH02	Operations of a bronchus	0			26
HCTH03	Open surgery of the lung and pleura (reconstruction and removal)	11	0.0143979	0.141026	1982	0.00554995	0.00307858	0.0100052
HCTH04	Minimally invasive surgery on the lung and pleura (reconstruction and removal)	2	0.0026178	0.025641	676	0.00295858	0.000741435	0.0118058
HCTH05	Lung transplantation	0			99
HCTH06	Open surgery of the mediastinum	0			215
HCTH07	Minimally invasive surgery of the Mediastinum (reconstruction and removal)	0			37
HCTH08	Operation on the diaphragm	1	0.0013089	0.0128205	28	0.0357143	0.00521151	0.244749
HCTH09	Other operations on the chest wall	3	0.0039267	0.0384615	375	0.008	0.00259185	0.0246928
HCTH10	Atrial septum and valve repair surgery	22	0.0287958	0.282051	2326	0.0094583	0.00624012	0.0143362
HCTH11	Minimally invasive atrial septum and valve repair surgery	0			18
HCTH12	Revascularization of the heart	29	0.0379581	0.371795	1855	0.0156334	0.010895	0.0224327
HCTH13	Other operations on the heart and pericard	6	0.0078534	0.0769231	968	0.00619835	0.00279156	0.0137627
HCTH14	Heart and heart-lung replacement by transplantation or ECMO	1	0.0013089	0.0128205	285	0.00350877	0.000495944	0.0248243
NSY	Neurosurgery	60	0.078534	1	11739	0.00511117	0.00397109	0.00657856
NSY01	Operations on scull, brain and meninges	44	0.0575916	0.733333	6029	0.00729806	0.00543689	0.00979635
NSY02	Access to the vertebral column	4	0.0052356	0.0666667	718	0.00557103	0.00209659	0.0148032
NSY03	Operations on spinal cord and spinal cord structures	5	0.0065445	0.0833333	1193	0.00419111	0.00174764	0.0100509
NSY04	Reconstruction of a nerve and nerve plexus	4	0.0052356	0.0666667	3566	0.0011217	0.00042122	0.00298709
NSY05	Insertions of neurostimulator adjacent to spinal cord	3	0.0039267	0.05	233	0.0128755	0.00418301	0.0396316
OMS	Oral and maxillofacial surgery	5	0.0065445	1	6323	0.000790764	0.000329247	0.00189921
OMS01	Operations of scull fractures	0			924
OMS02	Operations on temporomandibular joint and bones of scull	4	0.0052356	0.8	2129	0.00187882	0.00070579	0.00500142
OMS03	Operations on teeth, gum and alveoli	1	0.0013089	0.2	3270	0.00030581	4.30889e-05	0.0021704
OTS	Orthopaedic and trauma surgery	177	0.231675	1	36129	0.00489911	0.00422954	0.00567469
OTS01	Operations on bone	30	0.039267	0.169492	4641	0.00646412	0.00452483	0.00923457
OTS02	Open reduction and internal fixation of a fracture or slipped epiphysis	12	0.0157068	0.0677966	3164	0.00379267	0.00215618	0.00667119
OTS03	Open reduction of a fractured long tubular bone	33	0.0431937	0.186441	3988	0.00827482	0.00589108	0.0116231
OTS04	Primary open reduction of fracture of short bone	10	0.013089	0.0564972	727	0.0137552	0.00743267	0.0254558
OTS05	Open reduction of a pelvic fracture	0			73
OTS06	Reduction of a joint dislocation	3	0.0039267	0.0169492	408	0.00735294	0.00238134	0.022704
OTS07	Open surgery of a joint	5	0.0065445	0.0282486	1278	0.00391236	0.00163121	0.0093836
OTS08	Open surgery on the knee	0			227
OTS09	Arthroscopic joint surgery	2	0.0026178	0.0112994	690	0.00289855	0.000726361	0.0115667
OTS10	Arthroscopic surgery of the knee	3	0.0039267	0.0169492	1455	0.00206186	0.000665755	0.0063856
OTS11	Arthroscopic surgery of the shoulder	0			588
OTS12	Primary total prosthetic replacement of hip joint	22	0.0287958	0.124294	3202	0.00687071	0.0045305	0.0104197
OTS13	Revision, replacement and removal of total prosthetic hip joint	3	0.0039267	0.0169492	590	0.00508475	0.00164464	0.0157206
OTS14	Total prosthetic replacement of knee joint	10	0.013089	0.0564972	2614	0.00382555	0.00206078	0.00710162
OTS15	Revision, replacement and removal of total prosthetic knee joint	1	0.0013089	0.00564972	358	0.0027933	0.000394539	0.0197763
OTS16	Primary total prosthetic replacement of a joint of the upper limb	0			266
OTS17	Revision, replacement and removal of prosthetic joint of the upper limb	2	0.0026178	0.0112994	192	0.0104167	0.00262404	0.0413511
OTS18	Primary total prosthetic replacement of a joint of the foot	0			52
OTS19	Revision, replacement and removal of a prosthetic joint of the foot	0			4
OTS20	Other joint plastic procedures	0			177
OTS21	Operations on the vertebral column	10	0.013089	0.0564972	3957	0.00252717	0.0013608	0.00469323
OTS21a	Osteosynthesis of the vertebral column	1	0.0013089	0.00564972	248	0.00403226	0.000570229	0.0285133
OTS22	Spondylodesis	5	0.0065445	0.0282486	731	0.00683995	0.00285549	0.0163842
OTS23	Operations on tendons and joints of the hand	1	0.0013089	0.00564972	1248	0.000801282	0.000112956	0.0056841
OTS24	Other Operations on muscles, tendons, fascia and bursa	9	0.0117801	0.0508475	3093	0.0029098	0.00151543	0.00558713
OTS25	Reconstruction and reamputation of upper limb	0			50
OTS26	Amputation and disarticulation of upper limb	3	0.0039267	0.0169492	254	0.011811	0.00383485	0.036377
OTS27	Amputation and disarticulation of lower limb	9	0.0117801	0.0508475	1282	0.00702028	0.00366111	0.0134616
OTS28	Reconstruction and revision of amputation stump	0			40
OTS29	Operations on soft tissue	3	0.0039267	0.0169492	532	0.0056391	0.00182451	0.017429
URO	Urological surgery	35	0.0458115	1	16538	0.00211634	0.00152004	0.00294656
URO01	Open surgery on the kidney	1	0.0013089	0.0285714	1072	0.000932836	0.000131518	0.00661645
URO02	Minimally invasive operations on the kidney	4	0.0052356	0.114286	321	0.0124611	0.00470551	0.0329992
URO03	Open nephrectomy	4	0.0052356	0.114286	1167	0.00342759	0.00128858	0.00911733
URO04	Minimally invasive nephrectomy	0			120
URO05	Open surgery on ureter	2	0.0026178	0.0571429	123	0.0162602	0.00411279	0.0642855
URO06	Minimally invasive operations on ureter	1	0.0013089	0.0285714	1040	0.000961538	0.000135569	0.00681985
URO07	Urinary diversion surgery	1	0.0013089	0.0285714	696	0.00143678	0.000202668	0.0101858
URO08	Removal of stones, foreign bodies and tamponades of bladder	0			285
URO09	Open surgery on the bladder	1	0.0013089	0.0285714	454	0.00220264	0.000310932	0.0156035
URO10	Minimally invasive operations on the bladder	2	0.0026178	0.0571429	3116	0.000641849	0.000160592	0.00256532
URO11	Open surgery on the urethra	1	0.0013089	0.0285714	363	0.00275482	0.000389089	0.0195046
URO12	Minimally invasive operations on the urethra	0			425
URO13	Other operations on retroperitoneum and urinary tract	3	0.0039267	0.0857143	1012	0.00296443	0.000957677	0.00917619
URO14	Open surgery on the prostate	1	0.0013089	0.0285714	558	0.00179211	0.000252878	0.0127005
URO15	Minimally invasive operations on the prostate	3	0.0039267	0.0857143	1738	0.00172612	0.000557244	0.00534685
URO16	Open prostatectomy	1	0.0013089	0.0285714	648	0.00154321	0.000217703	0.0109392
URO17	Minimally invasive prostatectomy	1	0.0013089	0.0285714	248	0.00403226	0.000570229	0.0285133
URO18	Operations on scrotum	0			268
URO19	Operations on testis	0			296
URO20	Orchidectomy	1	0.0013089	0.0285714	206	0.00485437	0.000687043	0.034299
URO21	Operations on Funiculus spermaticus, Epididymis and Ductus deferens	2	0.0026178	0.0571429	373	0.00536193	0.00134597	0.0213603
URO22	Operations on penis	3	0.0039267	0.0857143	868	0.00345622	0.00111687	0.0106955
URO23	Transplantation of kidney	3	0.0039267	0.0857143	1141	0.00262927	0.000849242	0.00814028
VAS	Vascular surgery	78	0.102094	1	12952	0.00602224	0.00482689	0.00751361
VAS01	Open Embolectomy, Thrombectomy und Endarterectomy of blood vessels	14	0.0183246	0.179487	1913	0.00731835	0.0043426	0.0123332
VAS02	Operations on blood vessels by replacement or reanastomosis	8	0.0104712	0.102564	814	0.00982801	0.00493171	0.0195855
VAS03	Excision of blood vessels and extraction of transplant	0			421
VAS04	Stripping of varicose veins	1	0.0013089	0.0128205	847	0.00118064	0.000166495	0.00837204
VAS05	Ligation of blood vessels	2	0.0026178	0.025641	277	0.00722022	0.00181479	0.028726
VAS06	Endovascular insertion of stent graft	3	0.0039267	0.0384615	560	0.00535714	0.00173301	0.0165602
VAS07	Open insertion of stent grafts	9	0.0117801	0.115385	569	0.0158172	0.00827264	0.0302424
VAS08	Angioplasty	3	0.0039267	0.0384615	347	0.00864553	0.00280201	0.0266755
VAS09	Insertion of arteriovenous prothesis	16	0.0209424	0.205128	1899	0.00842549	0.00517236	0.0137246
VAS10	Other surgical procedures on blood vessels	10	0.013089	0.128205	2626	0.00380807	0.00205135	0.00706921
VAS11	Surgery on lymph nodes and vessels	12	0.0157068	0.153846	2679	0.00447928	0.00254703	0.0078774
VIS	Visceral surgery	108	0.141361	1	31745	0.00340211	0.00281825	0.00410693
VIS01	Operations on thyroid gland and parathyroid gland	3	0.0039267	0.0277778	2438	0.00123052	0.000397136	0.00381273
VIS02	Operations on adrenal gland	0			234
VIS03	Operations on hypophysis	0			211
VIS04	Thymectomy	0			62
VIS05	Operations on bone marrow	0			19
VIS06	Splenectomy	0			191
VIS07	Minimally invasive surgery on the oesophagus	0			224
VIS08	Open surgery on the stomach	11	0.0143979	0.101852	1856	0.00592672	0.00328795	0.0106833
VIS09	Minimally invasive surgery on the stomach	0			288
VIS10	Other operations on the intestine	11	0.0143979	0.101852	1259	0.00873709	0.00485109	0.015736
VIS11	Open local excision of small intestine	1	0.0013089	0.00925926	340	0.00294118	0.000415486	0.0208202
VIS12	Laparoscopic local excision of small intestine	1	0.0013089	0.00925926	24	0.0416667	0.00611637	0.283847
VIS13	Open local excision of large intestine	0			22
VIS14	Laparoscopic local excision of large intestine
VIS15	Open resection of small intestine	0			355
VIS16	Open resection of large intestine	9	0.0117801	0.0833333	1513	0.00594845	0.00310106	0.0114103
VIS17	Minimally invasive resection of large intestine	3	0.0039267	0.0277778	1016	0.00295276	0.000953901	0.00914012
VIS18	Creation of enterostomy	2	0.0026178	0.0185185	549	0.00364299	0.000913384	0.0145299
VIS19	Open appendectomy	0			1043
VIS20	Laparoscopic appendectomy	0			870
VIS21	Open surgery on rectum	5	0.0065445	0.0462963	548	0.00912409	0.00381289	0.0218336
VIS22	Minimally invasive surgery on rectum	2	0.0026178	0.0185185	513	0.00389864	0.000977655	0.0155468
VIS23	Anal and perianal surgery	3	0.0039267	0.0277778	2359	0.00127173	0.000410445	0.00394032
VIS24	Hepatectomy	10	0.013089	0.0925926	1333	0.00750188	0.00404579	0.0139103
VIS25	Transplantation of liver	5	0.0065445	0.0462963	408	0.0122549	0.0051283	0.0292851
VIS26	Operations on the liver	0			112
VIS27	Open cholecystectomy/ cholecystostomy	2	0.0026178	0.0185185	834	0.00239808	0.000600737	0.00957289
VIS28	Minimally invasive cholecystectomy/ cholecystostomy	0			3469
VIS29	Open surgery on the bile duct	0			53
VIS30	Minimally invasive surgery on the bile duct	2	0.0026178	0.0185185	44	0.0454545	0.0117358	0.176052
VIS31	Open excision and resection of pancreas	7	0.0091623	0.0648148	639	0.0109546	0.00524366	0.0228855
VIS32	Laparoscopic surgery on pancreas	0			54
VIS33	Repair of inguinal hernia	20	0.026178	0.185185	5952	0.00336022	0.00216945	0.00520457
VIS34	Operations on the abdominal wall	11	0.0143979	0.101852	2913	0.00377618	0.00209356	0.00681112
X001	Premature termination of surgery	0			14
z-score	-1.96
	1.96
